# Supplementary material for: Fibroblast Activation Protein-Alpha is a Prognostic Biomarker Associated With Ferroptosis in Stomach Adenocarcinoma
Source: Front Cell Dev Biol. 2022 Mar 14;10:859999. doi: 10.3389/fcell.2022.859999 (PMC8963861; doi:10.3389/fcell.2022.859999)
Supplement: Supplementary file 6 [file DataSheet1.xlsx]

## Sheet: Table S1
Table S1: ACRG molecular subtypes
id	ACRG.subtype
GSM1523906	EMT
GSM1523984	EMT
GSM1523990	EMT
GSM1523844	EMT
GSM1523835	EMT
GSM1523848	EMT
GSM1523798	EMT
GSM1523846	EMT
GSM1523965	EMT
GSM1523866	EMT
GSM1523981	EMT
GSM1524039	EMT
GSM1524058	EMT
GSM1523945	EMT
GSM1524026	EMT
GSM1523982	EMT
GSM1524059	EMT
GSM1523788	EMT
GSM1523975	EMT
GSM1523935	EMT
GSM1523796	EMT
GSM1523849	EMT
GSM1523886	EMT
GSM1523850	EMT
GSM1523918	EMT
GSM1523948	EMT
GSM1524035	EMT
GSM1523962	EMT
GSM1524010	EMT
GSM1523772	EMT
GSM1523938	EMT
GSM1523774	EMT
GSM1523771	EMT
GSM1523949	EMT
GSM1523773	EMT
GSM1523862	EMT
GSM1523971	EMT
GSM1523968	EMT
GSM1524006	EMT
GSM1523939	EMT
GSM1524062	EMT
GSM1524057	EMT
GSM1523988	EMT
GSM1524029	EMT
GSM1524030	EMT
GSM1523858	EMT
GSM1523947	MSI
GSM1523776	MSI
GSM1523910	MSI
GSM1523870	MSI
GSM1524061	MSI
GSM1523863	MSI
GSM1523885	MSI
GSM1523800	MSI
GSM1523964	MSI
GSM1523823	MSI
GSM1524069	MSI
GSM1524054	MSI
GSM1523860	MSI
GSM1523744	MSI
GSM1523801	MSI
GSM1523901	MSI
GSM1524068	MSI
GSM1523791	MSI
GSM1523851	MSI
GSM1523727	MSI
GSM1524002	MSI
GSM1523888	MSI
GSM1523909	MSI
GSM1523880	MSI
GSM1523876	MSI
GSM1523830	MSI
GSM1523821	MSI
GSM1523929	MSI
GSM1523847	MSI
GSM1523979	MSI
GSM1523871	MSI
GSM1523838	MSI
GSM1523779	MSI
GSM1523921	MSI
GSM1523770	MSI
GSM1523833	MSI
GSM1523810	MSI
GSM1523775	MSI
GSM1524032	MSI
GSM1523728	MSI
GSM1524008	MSI
GSM1523856	MSI
GSM1523983	MSI
GSM1523867	MSI
GSM1523790	MSI
GSM1523811	MSI
GSM1524048	MSI
GSM1523780	MSI
GSM1523813	MSI
GSM1523822	MSI
GSM1523864	MSI
GSM1524041	MSI
GSM1523868	MSI
GSM1524000	MSI
GSM1524025	MSI
GSM1523797	MSI
GSM1523889	MSI
GSM1523785	MSI
GSM1523794	MSI
GSM1523961	MSI
GSM1523933	MSI
GSM1523911	MSI
GSM1523825	MSI
GSM1523903	MSI
GSM1523828	MSI
GSM1523952	MSI
GSM1523805	MSI
GSM1523808	MSI
GSM1523865	MSS/TP53-
GSM1523792	MSS/TP53-
GSM1523887	MSS/TP53-
GSM1523815	MSS/TP53-
GSM1523908	MSS/TP53-
GSM1523905	MSS/TP53-
GSM1524017	MSS/TP53-
GSM1523941	MSS/TP53-
GSM1523943	MSS/TP53-
GSM1523854	MSS/TP53-
GSM1524040	MSS/TP53-
GSM1523950	MSS/TP53-
GSM1523897	MSS/TP53-
GSM1523816	MSS/TP53-
GSM1523959	MSS/TP53-
GSM1523997	MSS/TP53-
GSM1523777	MSS/TP53-
GSM1524012	MSS/TP53-
GSM1524013	MSS/TP53-
GSM1523998	MSS/TP53-
GSM1523765	MSS/TP53-
GSM1523999	MSS/TP53-
GSM1524003	MSS/TP53-
GSM1523745	MSS/TP53-
GSM1523837	MSS/TP53-
GSM1523895	MSS/TP53-
GSM1524023	MSS/TP53-
GSM1524014	MSS/TP53-
GSM1523877	MSS/TP53-
GSM1523824	MSS/TP53-
GSM1523973	MSS/TP53-
GSM1523855	MSS/TP53-
GSM1523953	MSS/TP53-
GSM1524005	MSS/TP53-
GSM1523922	MSS/TP53-
GSM1523928	MSS/TP53-
GSM1524036	MSS/TP53-
GSM1523960	MSS/TP53-
GSM1523932	MSS/TP53-
GSM1523942	MSS/TP53-
GSM1523893	MSS/TP53-
GSM1523974	MSS/TP53-
GSM1523904	MSS/TP53-
GSM1523966	MSS/TP53-
GSM1523829	MSS/TP53-
GSM1523940	MSS/TP53-
GSM1524001	MSS/TP53-
GSM1523891	MSS/TP53-
GSM1523802	MSS/TP53-
GSM1523956	MSS/TP53-
GSM1524011	MSS/TP53-
GSM1523874	MSS/TP53-
GSM1523991	MSS/TP53-
GSM1523806	MSS/TP53-
GSM1523879	MSS/TP53-
GSM1523970	MSS/TP53-
GSM1523746	MSS/TP53-
GSM1523853	MSS/TP53-
GSM1524027	MSS/TP53-
GSM1523934	MSS/TP53-
GSM1523842	MSS/TP53-
GSM1524056	MSS/TP53-
GSM1523807	MSS/TP53-
GSM1523781	MSS/TP53-
GSM1523930	MSS/TP53-
GSM1524007	MSS/TP53-
GSM1523817	MSS/TP53-
GSM1523976	MSS/TP53-
GSM1523995	MSS/TP53-
GSM1524042	MSS/TP53-
GSM1523925	MSS/TP53-
GSM1523977	MSS/TP53-
GSM1524015	MSS/TP53-
GSM1523972	MSS/TP53-
GSM1523954	MSS/TP53-
GSM1523892	MSS/TP53-
GSM1523890	MSS/TP53-
GSM1523784	MSS/TP53-
GSM1523852	MSS/TP53-
GSM1524051	MSS/TP53-
GSM1523963	MSS/TP53-
GSM1523839	MSS/TP53-
GSM1524004	MSS/TP53-
GSM1523769	MSS/TP53-
GSM1523789	MSS/TP53-
GSM1523872	MSS/TP53-
GSM1523826	MSS/TP53-
GSM1523843	MSS/TP53-
GSM1523993	MSS/TP53-
GSM1523778	MSS/TP53-
GSM1524019	MSS/TP53-
GSM1524072	MSS/TP53-
GSM1523987	MSS/TP53-
GSM1523924	MSS/TP53-
GSM1523994	MSS/TP53-
GSM1524009	MSS/TP53-
GSM1524046	MSS/TP53-
GSM1523768	MSS/TP53-
GSM1523989	MSS/TP53-
GSM1523827	MSS/TP53-
GSM1524044	MSS/TP53-
GSM1524037	MSS/TP53-
GSM1523969	MSS/TP53-
GSM1524022	MSS/TP53-
GSM1524052	MSS/TP53-
GSM1523920	MSS/TP53-
GSM1523857	MSS/TP53-
GSM1523882	MSS/TP53+
GSM1523883	MSS/TP53+
GSM1523818	MSS/TP53+
GSM1523869	MSS/TP53+
GSM1524043	MSS/TP53+
GSM1523809	MSS/TP53+
GSM1523729	MSS/TP53+
GSM1523836	MSS/TP53+
GSM1523896	MSS/TP53+
GSM1523841	MSS/TP53+
GSM1523873	MSS/TP53+
GSM1524018	MSS/TP53+
GSM1523944	MSS/TP53+
GSM1523812	MSS/TP53+
GSM1523878	MSS/TP53+
GSM1524049	MSS/TP53+
GSM1523985	MSS/TP53+
GSM1523787	MSS/TP53+
GSM1523926	MSS/TP53+
GSM1523957	MSS/TP53+
GSM1523923	MSS/TP53+
GSM1523898	MSS/TP53+
GSM1523894	MSS/TP53+
GSM1523747	MSS/TP53+
GSM1523782	MSS/TP53+
GSM1524031	MSS/TP53+
GSM1524053	MSS/TP53+
GSM1523861	MSS/TP53+
GSM1523795	MSS/TP53+
GSM1523992	MSS/TP53+
GSM1523803	MSS/TP53+
GSM1523831	MSS/TP53+
GSM1523875	MSS/TP53+
GSM1523946	MSS/TP53+
GSM1524071	MSS/TP53+
GSM1524028	MSS/TP53+
GSM1523978	MSS/TP53+
GSM1523799	MSS/TP53+
GSM1524050	MSS/TP53+
GSM1523820	MSS/TP53+
GSM1523840	MSS/TP53+
GSM1523881	MSS/TP53+
GSM1523899	MSS/TP53+
GSM1523859	MSS/TP53+
GSM1524060	MSS/TP53+
GSM1524070	MSS/TP53+
GSM1523814	MSS/TP53+
GSM1524045	MSS/TP53+
GSM1523819	MSS/TP53+
GSM1523845	MSS/TP53+
GSM1524055	MSS/TP53+
GSM1523931	MSS/TP53+
GSM1524033	MSS/TP53+
GSM1523951	MSS/TP53+
GSM1523937	MSS/TP53+
GSM1523793	MSS/TP53+
GSM1523927	MSS/TP53+
GSM1524016	MSS/TP53+
GSM1524020	MSS/TP53+
GSM1523804	MSS/TP53+
GSM1523748	MSS/TP53+
GSM1523832	MSS/TP53+
GSM1524047	MSS/TP53+
GSM1524021	MSS/TP53+
GSM1523884	MSS/TP53+
GSM1524024	MSS/TP53+
GSM1523786	MSS/TP53+
GSM1524038	MSS/TP53+
GSM1523958	MSS/TP53+
GSM1523967	MSS/TP53+
GSM1523980	MSS/TP53+
GSM1523919	MSS/TP53+
GSM1523783	MSS/TP53+
GSM1523996	MSS/TP53+
GSM1523834	MSS/TP53+
GSM1523986	MSS/TP53+
GSM1524034	MSS/TP53+
GSM1523936	MSS/TP53+
GSM1523955	MSS/TP53+

## Sheet: Table S2
Table S2: Ferrotosis-related genes
Symbol	Name
ATG4D	Autophagy related 4D cysteine peptidase
DUOX2	Dual oxidase 2
PHKG2	Phosphorylase kinase catalytic subunit gamma 2
RPL8	Ribosomal protein L8
SCP2	Sterol carrier protein 2
GOT1	Glutamic-oxaloacetic transaminase 1
ATP5MC3	ATP synthase membrane subunit c locus 3
IDH1	Isocitrate dehydrogenase (NADP(+)) 1
PEBP1	Phosphatidylethanolamine binding protein 1
ACVR1B	Activin A receptor type 1B
DUOX1	Dual oxidase 1
TFR2	Transferrin receptor 2
HRAS	HRas proto-oncogene, GTPase
TAZ	Tafazzin
TF	Transferrin
VDAC2	Valtage-dependent anion channels 2
ACSF2	Acyl-CoA synthetase family member 2
SLC1A5	Solute carrier family 1 member 5
ALOX12B	Arachidonate 12-lipoxygenase, 12R type
SNX4	Sorting nexin 4
YY1AP1	YY1 associated protein 1
MAPK3	Mitogen-activated protein kinase 3
PGD	Phosphoglycerate dehydrogenase
G6PD	Glucose-6-phosphate dehydrogenase
CAV1	Caveolin 1
HIF1A	Hypoxia inducible factor 1 subunit alpha
HMOX1	Heme oxygenase 1
ENPP2	ctonucleotide pyrophosphatase/phosphodiesterase 2
STAT3	Signal transducer and activator of transcription 3
FADS2	Fatty acid desaturase 2
PLIN2	Perilipin 2
CDKN1A	Cyclin dependent kinase inhibitor 1A
CD44	CD44 molecule
FTH1	Ferritin heavy chain 1
LAMP2	Lysosomal associated membrane protein 2
ISCU	Iron-sulfur cluster assembly enzyme
ARNTL	Aryl hydrocarbon receptor nuclear translocator like
PML	Promyelocytic leukemia
GPX4	Glutathione peroxidase 4
MIR212	microRNA 212
ZFP36	ZFP36 ring finger protein
TP53	Tumor protein p53
RB1	RB transcriptional corepressor 1

## Sheet: Table S3
Table S3: Gene Ontology Gene Sets
ID	Gene set		enrichmentScore	NES	pvalue	Subtype
GOBP_DETECTION_OF_CHEMICAL_STIMULUS	TAS2R50/OR6V1/OR7D4/OR6Q1/OR9G4/OR52P1P/OR13A1/OR5A2/OR11G2/OR4K14/OR2AG1/OR1A2/OR51Q1/OR2A5/OR52N1/OR13D1/OR51B5/OR5M11/OR2W6P/OR52B2/OR6C65/TAS2R13/OR6N1/OR1L3/OR10D3/OR6J1/OR8D1/OR2A4/OR3A1/OR4K13/OR8K1/OR6C74/OR10J3/OR13C2/OR2T12/OR4C3/OR11H6/OR1A1/GCK/OR10J5/OR2T7/PKD1L3/OR10P1/OR11H4/OR6B2/OR11L1/OR6K2/OR4D1/OR10H4/OR14K1/OR52J3/OR5AC1/OR1J4/OR2AE1/OR3A3/OR8D2/OR10G8/OR8G5/OR2A12/OR4X2/OR13…		-0.658574	-1.60757	0.00990099	A
GOBP_SENSORY_PERCEPTION_OF_SMELL	OR2V1/OR1L6/OR1G1/OR2T33/OR2G2/OR4D5/OR52L1/OR6V1/OR7D4/OR6Q1/OR9G4/OR52P1P/OR13A1/OR5A2/OR11G2/OR4K14/OR2AG1/OR1A2/OR51Q1/OR2A5/OR52N1/OR13D1/OR51B5/OR5M11/OR2W6P/OR52B2/OR6C65/OR6N1/OR1L3/OR10D3/OR6J1/OR8D1/OR2A4/OR3A1/OR4K13/OR8K1/OR6C74/OR10J3/OR13C2/OR2T12/OR4C3/OR11H6/OR1A1/OR10J5/OR2T7/OR10P1/OR11H4/OR6B2/OR11L1/OR6K2/OR4D1/OR10H4/OR14K1/OR52J3/OR5AC1/OR1J4/OR2AE1/OR3A3/OR8D2/OR10G8/OR8G5/…		-0.675132	-1.64039	0.00990099	A
GOCC_INTERMEDIATE_FILAMENT	KRTAP10-7/KRTAP1-1/KRTAP10-10/KRTAP3-3/KRTAP10-12/LMNTD1/KRTAP4-8/KRTAP4-4/KRTAP1-5/KRTAP20-1/KRT12/KRT74/KRTAP22-1/KRTAP1-3/KRTAP16-1/KRTAP11-1/KRTAP21-3/KRT4/KRTAP29-1/EVPLL/KRTAP5-6/KRTAP6-2/KRTAP19-6/KRTAP3-2/KRTAP10-1/KRTAP5-4/KRTAP5-3/KRTAP5-11/KRTAP26-1/KRT77/KRTAP17-1/KRTAP13-2/KRTAP13-4/KRTAP5-2/KRTAP12-1/KRT76/KRT82/KRT71/KRTAP6-3/KRTAP13-1/KRTAP9-8/KRT38/KRTAP10-9/KRT73/KRT39/KRTAP12-3…		-0.616045	-1.46547	0.00990099	A
GOCC_INTERMEDIATE_FILAMENT_CYTOSKELETON	KRTAP10-7/KRTAP1-1/KRTAP10-10/KRTAP3-3/KRTAP10-12/LMNTD1/KRTAP4-8/KRTAP4-4/KRTAP1-5/KRTAP20-1/KRT12/KRT74/KRTAP22-1/KRTAP1-3/KRTAP16-1/KRTAP11-1/KRTAP21-3/KRT4/KRTAP29-1/EVPLL/KRTAP5-6/KRTAP6-2/KRTAP19-6/KRTAP3-2/KRTAP10-1/KRTAP5-4/KRTAP5-3/KRTAP5-11/KRTAP26-1/KRT77/KRTAP17-1/KRTAP13-2/KRTAP13-4/KRTAP5-2/KRTAP12-1/KRT76/KRT82/KRT71/KRTAP6-3/KRTAP13-1/KRTAP9-8/KRT38/KRTAP10-9/KRT73/KRT39/KRTAP12-3…		-0.590755	-1.42624	0.00990099	A
GOMF_OLFACTORY_RECEPTOR_ACTIVITY	OR2V1/OR1L6/OR1G1/OR2T33/OR2G2/OR4D5/OR52L1/OR6V1/OR7D4/OR6Q1/OR9G4/OR52P1P/OR13A1/OR5A2/OR11G2/OR4K14/OR2AG1/OR1A2/OR51Q1/OR2A5/OR52N1/OR13D1/OR51B5/OR5M11/OR2W6P/OR52B2/OR6C65/OR6N1/OR1L3/OR10D3/OR6J1/OR8D1/OR2A4/OR3A1/OR4K13/OR8K1/OR6C74/OR10J3/OR13C2/OR2T12/OR4C3/OR11H6/OR1A1/OR10J5/OR2T7/OR10P1/OR11H4/OR6B2/OR11L1/OR6K2/OR4D1/OR10H4/OR14K1/OR52J3/OR5AC1/OR1J4/OR2AE1/OR3A3/OR8D2/OR10G8/OR8G5/…		-0.682931	-1.6572	0.00990099	A
GOBP_DETECTION_OF_CHEMICAL_STIMULUS	OR5L2/OR5M1/OR14C36/OR10G9/OR51A2/OR5AL1/OR10R2/OR8H3/OR1S1/OR2T11/OR4M2/GNAT2/OR4N4/OR2T29/OR6C1/OR5B17/OR4A16/OR6C74/OR1C1/OR5H14/OR2AP1/OR5B3/OR8H1/OR51G1/OR4A5/OR5K3/OR5A2/OR10Z1/OR10G6/OR9G1/OR4S2/OR8J3/OR5I1/OR13C4/OR5M3/OR5AC1/OR5F1/OR10J6P/OR6C4/OR2J3/OR4C3/OR2J1/OR6B1/OR4A15/OR52E1/OR5M10/OR2T10/OR2AK2/OR14A2/OR2T12/OR5K4/OR10A3/OR52Z1/OR52D1/OR51T1/OR51L1/OR10J1/OR4K17/OR6N1/OR2L5/OR5AR…		0.661757	1.5862	0.00990099	B
GOBP_SENSORY_PERCEPTION_OF_SMELL	OR5L2/OR5M1/OR14C36/OR10G9/OR51A2/OR5AL1/OR10R2/OR8H3/OR1S1/OR2T11/OR4M2/OR4N4/OR2T29/OR6C1/OR5B17/OR4A16/OR6C74/OR1C1/OR5H14/OR2AP1/OR5B3/OR8H1/OR51G1/OR4A5/OR5K3/OR5A2/OR10Z1/OR10G6/OR9G1/OR4S2/OR8J3/OR5I1/OR13C4/OR5M3/OR5AC1/OR5F1/OR10J6P/OR6C4/OR2J3/OR4C3/OR2J1/OR6B1/OR4A15/OR52E1/OR5M10/OR2T10/OR2AK2/OR14A2/OR2T12/OR5K4/OR10A3/OR52Z1/OR52D1/OR51T1/OR51L1/OR10J1/OR4K17/OR6N1/OR2L5/OR5AR1/OR5H…		0.675043	1.60351	0.010101	B
GOMF_OLFACTORY_RECEPTOR_ACTIVITY	OR5L2/OR5M1/OR14C36/OR10G9/OR51A2/OR5AL1/OR10R2/OR8H3/OR1S1/OR2T11/OR4M2/OR4N4/OR2T29/OR6C1/OR5B17/OR4A16/OR6C74/OR1C1/OR5H14/OR2AP1/OR5B3/OR8H1/OR51G1/OR4A5/OR5K3/OR5A2/OR10Z1/OR10G6/OR9G1/OR4S2/OR8J3/OR5I1/OR13C4/OR5M3/OR5AC1/OR5F1/OR10J6P/OR6C4/OR2J3/OR4C3/OR2J1/OR6B1/OR4A15/OR52E1/OR5M10/OR2T10/OR2AK2/OR14A2/OR2T12/OR5K4/OR10A3/OR52Z1/OR52D1/OR51T1/OR51L1/OR10J1/OR4K17/OR6N1/OR2L5/OR5AR1/OR5H…		0.681566	1.62373	0.010101	B
GOMF_OMEGA_PEPTIDASE_ACTIVITY	USP17L18/USP17L8/USP17L20/USP17L5/USP17L3/USP29/USP17L10		0.60119	1.3815	0.0105263	B
GOMF_ODORANT_BINDING	OR5L2/OR5M1/OR14C36/OR5AL1/OR10R2/OR8H3/OR5B17/OR5H14/OR5B3/OR8H1/OR5K3/OR5A2/OR10Z1/OR8J3/OR5I1/OR5M3/OR5AC1/OR5F1/OR5M10/OR14A2/OR5K4/OR10J1/OR5AR1/OR5H15/OR5L1/OR5M8/OR8U1/OR5AP2/OR10K2/OR5H2/OR5A1/OR5H1/OR5M9/OR8I2/OR2A25/OR9K2/OR10T2/OR5J2/OR8D4/OR10J4/OBP2A/OR4E2/OR9G4/OR8H2/OR10K1/OR6K3/OR8J1/OR9I1/OR4E1/OR8J2/OR5AK3P/OBP2B/OR5AC2/OR9Q2/OR5AK2/OR5W2/OR8G1/OR6N2/OR10J3/OR14I1/OR12D3/OR5B12/…		0.725688	1.65559	0.0107527	B
GOMF_HISTONE_BINDING	SAMD7/DPPA3/TSPY2/CDY1B/TSPY10/TSPY8/TSPY4		-0.549187	-1.66938	0.0135135	C
GOBP_POSITIVE_REGULATION_OF_PROTEIN_ACETYLATION	IL1B/MIR217		-0.700354	-1.71	0.0151515	C
GOMF_PEPTIDE_LYSINE_N_ACETYLTRANSFERASE_ACTIVITY	TAF1L/CDY1B		-0.697445	-1.71363	0.0151515	C
GOBP_POSITIVE_REGULATION_OF_CELL_AGING	EEF1E1/HMGA2/MIR217		-0.813744	-1.74187	0.015625	C
HP_Y_LINKED_INHERITANCE	RPS4Y2/PRY2/PRY/SRY/TBL1Y/RBMY1A1/VCY		-0.832783	-1.78263	0.015625	C
GOBP_TRNA_THREONYLCARBAMOYLADENOSINE_METABOLIC_PROCESS	CTAG1B/CTAG1A/CTAG2		0.883867	1.75473	0.0178571	D
GOBP_MUSCLE_HYPERTROPHY_IN_RESPONSE_TO_STRESS	MIR34C/MIR208A		0.799108	1.60933	0.0185185	D
GOMF_PHOSPHATIDYLINOSITOL_3_KINASE_REGULATOR_ACTIVITY	P3R3URF		0.799931	1.54871	0.0185185	D
GOBP_LEUKOCYTE_MIGRATION	CCL27/CXCR1/LBP/CCL7/S100A7/TREM1/FPR2/CXCR2/CXCL6/CCL1/CEACAM3/F7/PF4V1/CCL13/PPBP/ADGRE2/SLC7A10/DEFB104A/CXCL8/FFAR2/CCL26/CCL3L3/CSF3R/GCSAML/ADORA1/FUT9/IL10/S100A8/IGKV2-40/CCL24/CCL23/CCL3/S100A12/PRSS56/TNFSF18/CCL18/CYP7B1/NLRP3/CXCL1/S100A9/BDKRB1/ELANE/OLR1/GPR15/ITGA2B/DPP4/SAA1/CCL8/TNF/HOXA7/PF4/IL6/MMP1/TNFRSF18/CCR1/IGHV1OR15-1/CXCL3/SERPINE1/F2/ECM1/CD177/WNT5A/ITGA4/ITGAX/PLA2G7…		0.434969	1.3638	0.0188679	D
GOBP_POSITIVE_REGULATION_OF_RESPONSE_TO_EXTERNAL_STIMULUS	MIR206/CCL27/LBP/MMP8/CCL7/MIR181B1/MUC15/S100A7/MUCL1/FPR2/DEFB114/EREG/MIR128-1/CCL1/OSM/KLK5/MUC12/F7/MUC16/IL1RL1/CLEC4D/CLEC6A/CXCL8/FFAR2/CCL26/MMP12/MIR221/LILRA5/LILRA2/IL1B/S100A8/CCL24/CCL3/TLR8/S100A12/PRSS56/TNFSF18/APOH/S100A9/NLRP12/CLEC4E/TNFSF4/PSMB11/ACOD1/TTBK1/PTGS2/TNF/NLRC4/FFAR3/CCN4/CD209/IL18RAP/IL6/PAK3/BMP6/FCN1/CCR1/SERPINE1/F2/TLR4/MUC17/C2CD4A/KIR2DL4/WNT5A/TLR2/MUC7/…		0.46535	1.45905	0.0188679	D

## Sheet: Table S4
Table S4: Kyoto Encyclopedia of Genes and Genomes Gene Sets
Pathway	Gene set	enrichmentScore	NES	pvalue	Subtype
KEGG_OLFACTORY_TRANSDUCTION	CNGA4/OR2B3/CALML6/CAMK2B/OR2Z1/OR11A1/OR6C75/OR2T11/OR2T3/OR5AC2/OR5B17/OR2L2/OR2A1/OR1D2/OR5B12/OR4C11/OR10G7/OR1L6/OR1G1/OR2T33/OR2G2/OR4D5/OR52L1/OR6V1/OR7D4/OR6Q1/OR9G4/OR13A1/OR5A2/OR11G2/OR4K14/OR2AG1/OR1A2/OR51Q1/OR2A5/OR52N1/OR13D1/OR51B5/OR5M11/OR52B2/OR6C65/OR6N1/OR1L3/OR8D1/OR2A4/OR3A1/OR4K13/OR8K1/PRKACG/OR6C74/OR10J3/OR13C2/OR2T12/OR4C3/OR11H6/OR1A1/OR10J5/OR10P1/OR11H4/OR6B2/OR11L1…	-0.675937	-1.64156	0.00990099	A
KEGG_OLFACTORY_TRANSDUCTION	OR5L2/OR5M1/OR14C36/OR10G9/OR51A2/OR10R2/OR8H3/OR1S1/OR2T11/OR4M2/OR4N4/OR2T29/OR6C1/OR5B17/OR4A16/OR6C74/OR1C1/OR5B3/OR8H1/OR51G1/OR4A5/OR5A2/OR10Z1/OR9G1/OR4S2/OR8J3/OR5I1/OR13C4/OR5M3/OR5F1/OR6C4/OR2J3/OR4C3/OR6B1/OR4A15/OR5M10/OR2T10/OR2AK2/OR2T12/OR10A3/OR52D1/OR51T1/OR51L1/OR10J1/OR4K17/OR6N1/OR5AR1/OR2T2/OR5T3/OR51S1/OR51A4/OR4L1/OR5T1/OR11G2/OR56A4/OR2A5/OR4C13/OR51B6/OR1S2/OR4C45/OR4F15/…	0.664283	1.60746	0.00990099	B
KEGG_REGULATION_OF_AUTOPHAGY	IFNA10/IFNA16/INS/IFNA4/IFNA17/IFNA7/IFNA5	0.683952	1.4509	0.047619	B
KEGG_DILATED_CARDIOMYOPATHY	ADCY2/ITGA11/IGF1/SGCD/MYL3/PLN/TGFB3/SGCA/LAMA2/SGCG/ADCY5/CACNA1C/DES/TGFB2/ACTC1/CACNB2/ITGA7/CACNG4/TNF/SLC8A1/TNNC1/DMD/MYL2/CACNA2D4/ADCY4/CACNG6/ITGA5/ITGA1/ADCY7/ITGB3/ADCY9/RYR2/TPM2/CACNB4/ITGA4/ADRB1/CACNB1/ITGA9/CACNA2D1/TGFB1/ITGB5/CACNA2D3/MYBPC3/TPM1	0.566261	1.71335	0.0243902	C
KEGG_TGF_BETA_SIGNALING_PATHWAY	GDF6/THBS4/COMP/NOG/LEFTY2/THBS2/TGFB3/INHBA/CHRD/BMPR1B/BMP8A/ID4/TGFB2/DCN/TNF/THBS1/GDF5/CDKN2B/LTBP1/THBS3/SMAD9/BMP6/ACVRL1/BMP8B/TGFB1/BMP4/LEFTY1/PITX2/SMAD7/INHBB	0.560638	1.64601	0.025	C
KEGG_ECM_RECEPTOR_INTERACTION	COL11A1/THBS4/COMP/RELN/ITGA11/TNN/SV2B/THBS2/TNXB/LAMA2/FN1/SV2A/TNC/IBSP/COL5A3/COL5A1/COL6A3/SPP1/SDC2/COL5A2/ITGA7/COL1A2/THBS1/GP5/LAMA4/COL3A1/COL1A1/COL6A6/CD36/THBS3/ITGA5/COL6A2/ITGA1/LAMA1/ITGB3/COL6A1/ITGA4/ITGA9/LAMC2/GP1BA/GP6/HSPG2/ITGB5/COL4A4/COL4A2	0.644186	1.90167	0.025641	C
KEGG_HYPERTROPHIC_CARDIOMYOPATHY_HCM	ITGA11/IGF1/SGCD/MYL3/TGFB3/SGCA/LAMA2/SGCG/CACNA1C/DES/TGFB2/PRKAA2/ACTC1/CACNB2/ITGA7/CACNG4/TNF/SLC8A1/TNNC1/DMD/MYL2/CACNA2D4/CACNG6/IL6/ITGA5/ITGA1/ITGB3/RYR2/TPM2/CACNB4/ITGA4/CACNB1/ITGA9/CACNA2D1/TGFB1/ITGB5/CACNA2D3/MYBPC3/TPM1	0.586028	1.74615	0.025641	C
KEGG_AXON_GUIDANCE	SLIT2/EPHA7/UNC5A/LRRC4C/EPHA3/SLIT3/EPHA6/NFATC4/EPHA8/PPP3R2/L1CAM/DPYSL5/PLXNC1/SEMA5B/EFNB3/EPHA5/EFNA2/SEMA7A/SEMA3G/NTN1/NFATC1/ROBO2/SEMA6B/ABLIM3/CXCL12/SEMA6D/NRP1/SEMA3A/ROBO1/SEMA6C/SEMA3C/SLIT1/GNAI1/UNC5B/UNC5C/EFNA5/CFL2/NTNG1/ROBO3/SEMA5A/NTN4/SEMA4F/FES/SEMA4C/RHOD/SEMA3D	0.542744	1.72017	0.0294118	C
KEGG_CHEMOKINE_SIGNALING_PATHWAY	CCL27/CXCR1/CCR3/CCL7/CXCR2/CXCL6/CCL1/PF4V1/CCL13/PPBP/SHC3/CXCL8/CCL26/GRK1/CCL3L3/ADCY1/CCL24/CCL23/CCL3/CCL18/CCR8/CXCL1/CCL8/PF4/CCL4L2/CCR1/CXCL3/CCL11/CXCL2/CCR4/CCR2/PIK3CG/ADCY7/CCL22/CCL4/PIK3R5/HCK/TIAM1/SHC4/CXCL5	0.517106	1.43774	0.0212766	D
KEGG_CYTOKINE_CYTOKINE_RECEPTOR_INTERACTION	CCL27/CSF2/CXCR1/IL11/CCR3/CCL7/IFNA16/CXCR2/CXCL6/CCL1/OSM/PF4V1/IL1A/IFNA14/IFNA1/CCL13/PPBP/AMHR2/IL9/CSF3/CXCL8/CCL26/GH2/CCL3L3/CSF3R/IL1B/IL20/IL10/IL3/CCL24/CCL23/CCL3/TNFSF18/CCL18/IL9R/CCR8/CXCL1/IL1RAP/IL20RB/LIF/TNFSF4/HGF/IL5RA/IL1R2/IL26/CCL8/PRLR/TNF/IL13/PF4/TNFRSF10C/CCL4L2/IL18RAP/IL6/IL12RB2/INHBA/TNFRSF18/CCR1/CXCL3/IL22/BMP7/TNFSF11/IL2RA/IFNE/CCL11/IFNA2/IL23R/CXCL2/TGFB3/IL1…	0.457527	1.31377	0.0227273	D
KEGG_NOD_LIKE_RECEPTOR_SIGNALING_PATHWAY	CCL7/CARD18/CCL13/CXCL8/MEFV/IL1B/NAIP/NLRP3/CXCL1/CCL8/TNF/NLRC4/IL6/CASP5/CCL11/CXCL2/NOD2/MAPK12/MAPK11	0.614245	1.58982	0.0384615	D
KEGG_COMPLEMENT_AND_COAGULATION_CASCADES	C8B/F7/F11/FGG/FGA/C4BPA/BDKRB1/C8G/BDKRB2/PLAU/F13A1/FGB/SERPINE1/F2/MBL2/F12/F9/PLAUR/C4BPB/C2/TFPI/C5AR1/F13B/C6/CFH/C3AR1/SERPINA1/CFB/PROC/CR1/CFI/F10/F2R/CD55/PLAT/F5/CFD/CPB2/THBD/PROS1/VWF/SERPINC1	0.545854	1.41518	0.0416667	D
KEGG_LYSOSOME	SLC11A1/CTSG/CTSV/ATP6V0D2/AP1S3/CTSK/PSAPL1/LAMP3/ACP5/GALNS/GALC/PLA2G15/LGMN/CD68/CTSC/CLTCL1/HEXA/ARSB/LIPA/IGF2R/GNPTAB/GLA/CTSS/HEXB/CTSB/SLC17A5/SLC11A2/ARSG/NAGA/NAGLU/LAMP2/AP1S1/GUSB/NEU1/CTNS/MANBA/GNS/CTSZ/SCARB2/GBA/ARSA/CTSA/CTSL/ACP2/MAN2B1/NPC2/CTSE/GAA/ASAH1/AP1G1/SMPD1/GLB1/CLTC/ENTPD4/M6PR/CTSD/LAPTM5/AP3B1/MCOLN1/ABCA2/GM2A/ATP6V0A2/AP4E1/ATP6AP1/AGA/ABCB9/AP3B2/FUCA1/AP1B1/TC…	0.497526	1.39614	0.0444444	D
